# Supplementary material for: Dynamic Chemical Profiling of Lonicera japonica Flos During the Maceration and Decoction Processes Integrating UPLC-MS and Molecular Networking
Source: Foods. 2026 Apr 19;15(8):1421. doi: 10.3390/foods15081421 (PMC13114655; doi:10.3390/foods15081421)
Supplement: Supplementary file 1 [file foods-15-01421-s001.zip]

Archive with 1 entries (1 files):
- foods-4205133-supplementary.pdf
